# Supplementary material for: ﻿Molecular and morphological evidence supports the resurrection of Chrysospleniumguangxiense H.G.Ye & Gui C.Zhang (Saxifragaceae)
Source: PhytoKeys. 2024 Jun 25;243:185–98. doi: 10.3897/phytokeys.243.125742 (PMC11220401; doi:10.3897/phytokeys.243.125742)
Supplement: XML Treatment for Chrysosplenium guangxiense [file phytokeys.243.125742-treatment1.xml]

<!DOCTYPE tp:taxon-treatment
  PUBLIC "-//TaxonX//DTD Taxonomic Treatment Publishing DTD v0 20100105//EN" "tax-treatment-NSO.dtd">
<tp:taxon-treatment xmlns:tp="http://www.plazi.org/taxpub"><tp:treatment-meta><kwd-group><label>Taxon classification</label><kwd>
                <named-content content-type="kingdom">Plantae</named-content>
              </kwd><kwd>
                <named-content content-type="order">Saxifragales</named-content>
              </kwd><kwd>
                <named-content content-type="family">Saxifragaceae</named-content>
              </kwd></kwd-group><mixed-citation publication-type="journal"><person-group><name><surname>Fu</surname><given-names>Long-Fei</given-names></name><name><surname>Yang</surname><given-names>Tian-Ge</given-names></name><name><surname>Lan</surname><given-names>De-Qing</given-names></name><name><surname>Chen</surname><given-names>Xi-Tang</given-names></name><name><surname>Liu</surname><given-names>Hong</given-names></name></person-group><article-title>﻿Molecular and morphological evidence supports the resurrection of <italic><tp:taxon-name><tp:taxon-name-part taxon-name-part-type="genus" reg="Chrysosplenium">Chrysosplenium</tp:taxon-name-part><tp:taxon-name-part taxon-name-part-type="species" reg="guangxiense">guangxiense</tp:taxon-name-part></tp:taxon-name></italic> H.G.Ye &amp; Gui C.Zhang (<tp:taxon-name><tp:taxon-name-part taxon-name-part-type="family">Saxifragaceae</tp:taxon-name-part></tp:taxon-name>)</article-title><source>PhytoKeys</source><day>25</day><month>06</month><year>2024</year><volume>243</volume><fpage>185</fpage><lpage>198</lpage><pub-id pub-id-type="doi">10.3897/phytokeys.243.125742</pub-id></mixed-citation></tp:treatment-meta><tp:nomenclature><label>﻿</label><tp:taxon-name>
              <object-id xmlns:xlink="http://www.w3.org/1999/xlink" content-type="arpha" xlink:type="simple">5F00CD5C-24B3-5D92-AB92-0C2B3AD0555D</object-id>
              <tp:taxon-name-part taxon-name-part-type="genus" reg="Chrysosplenium">Chrysosplenium</tp:taxon-name-part>
              <tp:taxon-name-part taxon-name-part-type="species" reg="guangxiense">guangxiense</tp:taxon-name-part>
            </tp:taxon-name><tp:taxon-authority>H.G.Ye &amp; Gui C.Zhang in Acta Bot. Austro Sin. 9: 57, f. 1 (1994)</tp:taxon-authority><xref ref-type="fig" rid="F3">Figs 3</xref><xref ref-type="fig" rid="F4">, 4</xref></tp:nomenclature><tp:treatment-sec sec-type="material" id="SECID0EZTAI"><title>Type.</title><p>Tian Lin, 11 Oct. 1989, South China Exped. 2458 (holotype: IBSC!; isotype: IBSC!).</p></tp:treatment-sec><tp:treatment-sec sec-type="description" id="SECID0E5TAI"><title>Description.</title><p>Perennial herbs, 5.5–17 cm high. <bold><italic>Root</italic></bold> fibrous and robust. Long creeping <bold><italic>rhizome</italic></bold> developed, thick, crossed and nodular, 1–2 cm between each node, without stolons and bulbs. <bold><italic>Flowering stem(s)</italic></bold> always 1, erect, branched, 10–17 cm high, sparsely pilose, green, squared. <bold><italic>Sterile branches</italic></bold> arise from all basal leaves. <bold><italic>Isophyllous, Basal leaves</italic></bold> 3–6, alternate and clustered; petiole 1–6.5 cm long, white pilose; leaf blade long elliptic, 2.2–10.3 × 1.8–3.3 cm, abaxially glabrous, light green, adaxially with sparse long hispid, dark green, apex rounded, margin 14–25-crenate, base long cuneate. <bold><italic>Cauline leaves</italic></bold> always 1, petiole 1.3–2.2 cm long; blade 2.2–4.0 × 1.2–1.9 cm, long elliptic, glabrous in the abaxial side and with sparse hispid in the adaxial side; apex obtuse; margin obtusely dentate (9–13 teeth); base broadly cuneate; veins obvious in adaxial. <bold><italic>Pleiochasium</italic></bold> 9–16 cm wide, 10–15 cm high, extremely diffused, with 5–20-flowered cyme, branches sparsely hispid, surrounded by bracts; <bold><italic>bracteal leaves</italic></bold> green, elliptic to broadly ovate or round, glabrous. <bold><italic>Flowers</italic></bold> tetramerous, actinomorphic; <bold><italic>sepals</italic></bold> 4 (2 pairs), flat, green, 0.9–1.2 × 2.1–4.3 mm, broadly ovate, apex acute, with margin curls outward in fruiting time; disk obvious; <bold><italic>stamens</italic></bold> 8, ca. 0.2 mm long, shorter than sepals; anthers orange, 2-locular, longitudinally dehiscent; ovary 2-locular, semi-inferior; stigma 2; styles erect, ca. 0.2 mm long. <bold><italic>Fruit</italic></bold> a capsule, 5–7 mm long, green, smooth, 2-lobed (horn-shaped), equal, dehiscent along the adaxial suture; seeds numerous, red or reddish brown, obovoid, a raphe on one side, 594.19–855.33 × 475.41–625.7 μm, long papillose. Viviparous.</p></tp:treatment-sec><tp:treatment-sec sec-type="Additional specimen examined" id="SECID0ENVAI"><title>Additional specimen examined.</title><p><italic><tp:taxon-name><tp:taxon-name-part taxon-name-part-type="genus" reg="Chrysosplenium">Chrysosplenium</tp:taxon-name-part><tp:taxon-name-part taxon-name-part-type="species" reg="glossophyllum">glossophyllum</tp:taxon-name-part></tp:taxon-name></italic>. China. Sichuan: Kuan County (Dujiangyan City), 19 April 1930, F. T. Wang 20553 (PE!, NAS!); same locality, 6 May 1987, Xintang Ma &amp; Zhilong Zhao 87-0521 (WCSBG!); same locality, 15 April 2013, LiXJ 353 (KUN!); same locality, 24 May 2016, Hong Liu, HSN06644 (HSN!); same locality, 26 October 2017, Hong Liu, HSN08105 (HSN!). <italic><tp:taxon-name><tp:taxon-name-part taxon-name-part-type="genus" reg="Chrysosplenium">Chrysosplenium</tp:taxon-name-part><tp:taxon-name-part taxon-name-part-type="species" reg="guangxiense">guangxiense</tp:taxon-name-part></tp:taxon-name></italic>. China. Guangxi: Lingyun County, Baise City, 6 March 2014, Lingyun team 451027140305005 (GXMG!); Tianlin County, Baise City, 27 November 2019, Hong Liu HSN13356 (HSN!).</p></tp:treatment-sec><tp:treatment-sec sec-type="conservation status" id="SECID0EJWAI"><title>Conservation status.</title><p><italic><tp:taxon-name><tp:taxon-name-part taxon-name-part-type="genus" reg="Chrysosplenium">Chrysosplenium</tp:taxon-name-part><tp:taxon-name-part taxon-name-part-type="species" reg="guangxiense">guangxiense</tp:taxon-name-part></tp:taxon-name></italic> is only known from two localities (IUCN criterion D2). At these two localities, the populations included ca. 200 mature individuals (IUCN criterion D1) growing in several patches. Using the IUCN methodology, <italic><tp:taxon-name><tp:taxon-name-part taxon-name-part-type="genus" reg="Chrysosplenium">C.</tp:taxon-name-part><tp:taxon-name-part taxon-name-part-type="species" reg="guangxiense">guangxiense</tp:taxon-name-part></tp:taxon-name></italic> is classified as Vulnerable (<abbrev xmlns:xlink="http://www.w3.org/1999/xlink" xlink:title="Vulnerable" id="ABBRID0EFXAI" xlink:type="simple">VU</abbrev>) based on criteria D1 and D2: population size and the number of locations, combined with a plausible future threat that could drive this taxon to Critically Endangered or Extinct in a very short time. However, the vivipary of <italic><tp:taxon-name><tp:taxon-name-part taxon-name-part-type="genus" reg="Chrysosplenium">C.</tp:taxon-name-part><tp:taxon-name-part taxon-name-part-type="species" reg="guangxiense">guangxiense</tp:taxon-name-part></tp:taxon-name></italic> may strengthen its adaptability to cope with future climate and environmental changes. The future threat is mainly due to grazing.</p></tp:treatment-sec><tp:treatment-sec><!--Section generated to contain objects referenced in tp:taxon-treatment.--><fig id="F3" position="float" orientation="portrait"><object-id xmlns:xlink="http://www.w3.org/1999/xlink" content-type="doi" xlink:type="simple">10.3897/phytokeys.243.125742.figure3</object-id><object-id xmlns:xlink="http://www.w3.org/1999/xlink" content-type="arpha" xlink:type="simple">515D5A5C-5C8E-540F-B008-100190A5F950</object-id><label>Figure 3.</label><caption><p>Illustration of <italic><tp:taxon-name><tp:taxon-name-part taxon-name-part-type="genus" reg="Chrysosplenium">Chrysosplenium</tp:taxon-name-part><tp:taxon-name-part taxon-name-part-type="species" reg="guangxiense">guangxiense</tp:taxon-name-part></tp:taxon-name></italic> H.G.Ye &amp; Gui C.Zhang <bold>A</bold> habit in flowering phase <bold>B</bold> flower <bold>C</bold> indehiscent capsule <bold>D</bold> dehiscent capsule and seeds <bold>E</bold> germinated seeds in capsule <bold>F</bold> seeds <bold>G</bold> caulline leaf <bold>H, I</bold> bracteal leaf.3</p></caption><graphic xmlns:xlink="http://www.w3.org/1999/xlink" xlink:href="phytokeys-243-185_article-125742__-g003.jpg" position="float" orientation="portrait" xlink:type="simple" id="oo_1078976.jpg"><uri content-type="original_file" xlink:type="simple">https://binary.pensoft.net/fig/1078976</uri></graphic></fig><fig id="F4" position="float" orientation="portrait"><object-id xmlns:xlink="http://www.w3.org/1999/xlink" content-type="doi" xlink:type="simple">10.3897/phytokeys.243.125742.figure4</object-id><object-id xmlns:xlink="http://www.w3.org/1999/xlink" content-type="arpha" xlink:type="simple">D6966A95-1727-5705-B805-6BD563B94E78</object-id><label>Figure 4.</label><caption><p>Plate of <italic><tp:taxon-name><tp:taxon-name-part taxon-name-part-type="genus" reg="Chrysosplenium">Chrysosplenium</tp:taxon-name-part><tp:taxon-name-part taxon-name-part-type="species" reg="guangxiense">guangxiense</tp:taxon-name-part></tp:taxon-name></italic> H.G.Ye &amp; Gui C.Zhang <bold>A</bold> habit <bold>B, C</bold> inflorescence with flowers <bold>D, E</bold> basal leaves <bold>F</bold> fruit and seed <bold>G, H</bold> germinated seeds and seedlings in capsule <bold>I, J</bold><abbrev xmlns:xlink="http://www.w3.org/1999/xlink" xlink:title="scanning electron microscope" id="ABBRID0E6RAI" xlink:type="simple">SEM</abbrev> of seed (Photos by Hong Liu).</p></caption><graphic xmlns:xlink="http://www.w3.org/1999/xlink" xlink:href="phytokeys-243-185_article-125742__-g004.jpg" position="float" orientation="portrait" xlink:type="simple" id="oo_1078977.jpg"><uri content-type="original_file" xlink:type="simple">https://binary.pensoft.net/fig/1078977</uri></graphic></fig></tp:treatment-sec></tp:taxon-treatment>
